# Supplementary material for: Phenotypic manifestation of α-synuclein strains derived from Parkinson’s disease and multiple system atrophy in human dopaminergic neurons
Source: Nat Commun. 2021 Jun 21;12:3817. doi: 10.1038/s41467-021-23682-z (PMC8217249; doi:10.1038/s41467-021-23682-z)
Supplement: Supplementary file 4 — Supplementary Data 1 [file 41467_2021_23682_MOESM4_ESM.xlsx]

## Sheet: All identified proteins
All identified proteins-log2(fold change)
Gene names	Difference in PD	Difference in MSA
GMPPA	1.59712	2.88881
KRT2	9.98024	10.057
KRT9	10.6139	10.6909
RANGAP1	0.136677	-0.713552
KRT10	10.0485	10.1186
TUFM	0.209842	0.414097
ATP6V1B2	4.10927	3.58541
CCDC137	-0.692664	-1.43549
GRB2	2.44355	1.97072
DHX36	1.91782	2.29615
TMED9	2.75698	2.08514
KRT1	10.1293	10.2034
RPS21	2.0896	2.52474
NKRF	2.07482	2.38273
AGFG1	3.28707	3.56462
ACAT1	3.91716	4.81768
TMEM33	3.35324	4.05944
SEC23B	-0.322255	0.347133
TXNL1	3.70691	3.42706
TRMT1L	1.66938	1.84289
IQGAP1	2.79565	1.94031
LMNB1	4.03321	3.99079
PSMD6	2.58179	2.93429
GLOD4	2.76648	3.45556
PRPS2	2.42077	4.48108
EHBP1	-0.0338638	1.69875
KMT2A	-1.38093	-1.00519
NAT10	1.34728	0.99237
RUVBL2	-0.299656	-0.468076
CMBL	3.03463	3.20637
PITPNB	3.5956	2.88711
SNCA	-0.106978	-0.517354
CYB5R3	1.91814	1.95753
SAE1	4.36357	4.34568
GAPDH	1.12216	1.42959
LIPI	-0.198165	-0.310463
MCM3	0.547563	-0.919047
ACOT7	2.80884	2.30846
SMN1;SMN2	2.35218	2.69653
PARK7	2.03336	1.8318
PM20D2	1.97931	2.24762
ALB	6.20137	6.26891
U2AF1;U2AF1L4	-1.60886	-1.41225
UAP1	1.82696	2.45025
NDUFB10	1.76005	2.6176
FXR2	1.23482	1.7753
EPB41	0.643273	0.289414
PFN2	3.8409	3.12655
CLIC1	2.94079	3.6387
NUP93	2.45713	2.67558
PRMT5	2.5111	3.93453
PGD	-1.7191	-2.9439
SKP1	1.09757	3.2836
DNMT1	2.45375	3.57851
SPATA5	0.398495	1.35886
PHF5A	0.449169	0.447807
CDC37	2.11156	2.17557
ECHS1	0.445058	0.778193
WDR36	2.81082	3.1563
EML4	0.44299	0.323574
DNAJA2	1.7137	1.69505
EPRS	0.829151	0.893243
RPS25	-1.12646	-1.54833
YARS	1.63309	1.4675
VARS	1.10552	1.20252
HEATR1	2.72665	2.26092
RBM12	3.26626	3.12219
NUP155	0.96794	1.32373
PSIP1	2.21348	4.18857
GALK1	1.10645	1.51498
PKM	0.358953	0.472802
ZC3HAV1	0.386092	1.27373
CGN	2.61494	2.93719
NOSIP	2.45501	1.9017
TELO2	0.239339	0.762124
LBR	1.12708	1.41798
PSMC6	0.909459	0.840272
PFDN2	0.915405	0.847159
DNM1L	3.26158	3.14655
AKR1A1	1.79652	2.21445
SLC16A1	2.3571	3.43147
SRSF10;SRSF12	1.46133	1.20022
FBL	-0.628258	-0.852102
GORASP2	2.93519	2.84095
RBM39	-2.50053	-3.34585
TAF6	-0.695782	-1.0894
IPO7	2.84187	3.51308
CAST	1.78587	1.73011
DIDO1	1.23418	0.873449
HSPA5	-1.467	-1.51699
HDGF	0.792392	1.56054
EXOSC1	1.91645	2.62252
FLG2	2.88196	2.99697
HMGCS1	1.41741	2.1141
BRIX1	0.491665	0.700457
FKBP4	3.64633	3.83392
SUZ12	0.738517	1.67149
LAS1L	1.64856	1.25886
NSF	0.0846994	-1.68143
EEF1G	1.07855	0.954433
CAP1	1.06619	1.07646
SART1	1.80131	2.19661
AARS2	0.424971	0.999281
IGF2R	1.66835	2.85163
SPG20	0.2788	0.592749
RSRC2	0.939473	1.26734
CAND1	-0.728129	-1.11989
DLST	2.86078	2.53371
LDHB	0.508813	0.46138
LARP1	2.68268	2.9502
HRNR	3.7911	4.25974
SRP72	2.52479	2.02355
C1QBP	0.855811	1.22632
EIF4A3	1.14663	1.32438
HNRNPK	0.348015	0.52411
G6PD	2.52801	3.205
XPO5	1.31008	2.32728
RBM27	-0.399536	-1.13947
DBNL	2.23721	3.00237
NCAPH	-0.675389	-0.654157
RABGAP1	-0.827672	-1.33126
MASTL	0.115627	1.36148
NUP88	1.40126	1.05873
MAP4	-0.419907	-1.18195
H1F0	-0.445508	-0.963561
PTPN11	1.84769	1.88445
HCFC1	-0.87189	-0.892925
PCNA	1.36595	1.45399
PRPS1	-0.202568	0.819853
APOBEC3C	0.15829	0.353111
UBE2O	1.33681	1.86383
TPT1	1.69734	1.55992
HOXA5	1.12306	1.71048
SURF6	1.57137	0.940804
BOP1	2.43961	2.51423
TCEB3	1.84492	1.82532
COASY	1.79656	0.930773
MDC1	2.83705	1.67379
MYH10	0.718833	0.935729
VRK1	-0.258497	-0.326019
KIF5B	1.09516	1.0379
CUL3	0.886173	1.20236
FLNB	2.65512	2.31274
SMC4	2.84769	2.97253
CPNE3	0.758465	0.711929
CCT2	0.716057	0.769813
PSMD2	1.36006	0.803652
PPP1CB	-1.46417	-1.48374
FARSA	-1.18122	-1.0943
MYBBP1A	0.575011	1.09832
SEC24C	2.44693	2.47403
ACAD9	1.3107	1.04431
GSK3A	0.869582	0.53926
PC	-1.24236	-0.931074
SMARCA5	0.918344	1.17054
IGF2BP3	0.477612	1.63239
CCBL2	0.444697	1.11188
DDX23	1.98035	2.19822
CHERP	-1.36695	-2.05608
ADAR	1.30452	1.21522
HIST2H2AC;HIST2H2AA3	1.48002	1.67644
RIC8A	1.46745	2.06552
KPNB1	0.516994	0.581696
CAPN1	2.41567	1.26107
RPS15A	0.475956	0.548828
SNX2	2.62542	2.05454
MCCC1	-0.576707	-0.608972
ADPGK	0.496173	1.05086
DNAJA1	-3.03158	-3.68132
PAICS	1.65593	1.52579
THUMPD1	-0.35075	-1.99783
RAN	0.192939	0.0972414
SLC25A3	1.11104	1.1059
GEMIN5	1.61798	1.6948
RPS16	0.0600166	0.456511
PFKL	-0.765034	-1.02841
PDIA3	2.51802	2.82084
PRKAR2A	-1.28467	-1.90438
ELAVL1	-0.0184832	0.466367
PRPF40A	-0.927682	-0.934278
SNX9	-0.977554	-0.615582
ALDOA	1.81346	1.1423
GLO1	-1.224	-2.40442
TNKS1BP1	2.65747	2.68508
CKB	1.36114	1.56389
YWHAZ	0.863104	1.27094
TPD52L2	-1.06352	-1.28096
TBL3	1.40803	1.183
POLA1	0.356935	1.03809
RPS29	-0.990619	-0.85932
KIAA1033	0.00413489	-0.576591
EMD	1.27982	1.862
SRP68	0.232228	0.252292
RABL6	-1.22097	0.607378
OSBPL9	0.553393	1.24367
ACSL4	-1.10079	1.165
CCAR1	1.28017	1.15867
CDK9	0.277106	1.24837
OAT	0.772622	1.38518
ALDH9A1	2.35376	2.14792
BPNT1	-1.31243	-0.920914
RPS6	0.925323	1.18629
HNRNPR	-1.46245	-1.62673
ATP5A1	0.421229	0.361555
TTF2	-0.89065	-0.468182
YWHAE	1.86911	0.622295
SLC4A1AP	1.39812	1.46744
ACO2	3.334	2.77761
MAP7D3	-1.3992	-2.15682
PES1	-1.29345	-1.70912
BMS1	0.666883	1.17263
PPM1G	1.17884	1.43724
DHX38	1.36433	1.68351
NAA15	0.96897	0.670266
DCXR	0.933595	1.11629
PSMA3	-1.42476	-1.74162
SRSF9	0.533662	0.599624
TLN1	-0.547335	-0.959671
SLC25A5	-4.16989	-4.26325
FHL1	-1.31444	-1.18949
RPL3	-0.228947	0.635327
CBX4	-1.04939	-0.492042
HBS1L	2.53071	3.4247
LSM12	1.29096	2.10334
DDX54	0.672064	0.230967
EIF4G3	0.113827	0.56218
TENM2	0.172782	0.644309
PSMD1	-0.0848503	-1.62575
RPA1	-1.27492	-0.847118
FAM50A;FAM50B	1.00387	1.66545
RNH1	1.67221	1.68449
MYH9	-0.810598	-0.709837
SF3B2	0.328041	0.89393
RAD21	-0.560376	-0.839121
PNO1	0.405407	0.556534
NANS	2.5089	2.39659
DDX24	0.600925	1.44096
SEC31A	0.794998	1.53616
ABCE1	-0.654768	-0.608627
GTF3C4	0.477494	-0.727432
UTP18	1.39972	1.54215
HUWE1	1.33869	1.33187
FXR1	-0.76934	-0.712022
TUBG1;TUBG2	0.910478	2.06304
ACACA	2.20251	2.25107
HIST2H2BE;HIST1H2BB;HIST1H2BO;HIST1H2BJ;HIST3H2BB	7.50538	-0.711384
HSPD1	1.47473	0.393995
PHGDH	0.411496	0.567338
TFDP2	2.94968	4.94905
ARIH2	0.676236	1.87593
HDLBP	-0.53115	-0.786918
EIF4G2	-1.21283	-1.46552
DHX29	-1.42358	-1.18142
ERH	-0.509243	-0.671347
RPS27L	0.517983	1.76453
GTF3C1	0.229499	0.808213
ACP1	-0.89388	-1.79995
WDHD1	1.06372	1.70741
RPL10A	0.48873	0.731018
CLIC4	1.54077	1.40133
AGPS	1.29129	1.70588
PSMC3	1.22454	0.879487
TIMM50	0.412261	0.475205
ARFGAP1	-1.84005	-1.58479
PSMD3	0.482934	1.02619
CTTN	0.0893393	-0.355806
CKAP2	-2.20977	-2.78343
TAF15;FUS	-1.35653	-1.44167
PPP2R1A	1.95132	2.75741
ERP44	0.702633	1.12699
DDX46	0.667128	2.0009
CCAR2	1.31178	0.807777
ZRANB2	1.83235	1.65867
TTK	0.938696	1.31215
OR4A8	-6.92638	1.32937
PIH1D1	0.697548	0.766228
AP1M1	1.75302	1.7669
TRMT1	1.01703	1.69851
PREP	1.72662	1.47134
PDCD6IP	3.09453	3.33562
AP3D1	0.242556	0.797437
TRAP1	-0.169059	0.741572
HNRNPAB	-0.835125	-0.821491
TARDBP	2.48188	3.15171
EEF1D	0.3217	-0.391691
HN1	-2.55015	-2.90986
CLCC1	0.570288	0.723208
SF3A1	-0.583858	-0.38589
U2AF2	-1.79765	-1.85754
SMC3	-0.490238	-0.357213
PDIA6	-3.89731	-3.65294
PPAT	2.20749	2.35606
ATP6V1H	0.472351	0.457976
VDAC1	-0.0707846	1.14062
LARP7	-2.26347	-2.26113
HSP90AB1	1.03792	1.13659
FERMT2	0.588551	0.804807
SERBP1	-0.621717	-0.864985
RPS12	-3.40623	-3.32404
EIF2A	-0.682348	-0.797476
TMPO	3.26843	3.26435
RPL36	1.46474	1.86119
UBE2M	-0.0110683	-0.762336
CEBPZ	2.21463	1.67203
RPL6	-0.161125	0.223695
ZC3H18	1.3254	1.93442
EIF5B	-0.143032	0.148314
PCMT1	-3.41527	-3.49809
RPS3A	-0.535032	-0.385903
TPI1	1.15483	0.804134
RPL18	1.08522	0.99988
RPS2	-0.0300131	-0.352719
PITRM1	-0.00890529	0.901128
CUL1	0.90863	1.32348
GART	0.617943	0.730314
POLR2H	-0.120349	0.604693
TFRC	1.65165	0.686901
EIF3E	1.82737	1.43606
GSTP1	3.10586	3.49075
LIMD1	-1.3342	-1.41463
ANXA5	1.05627	0.875998
RFC1	2.29508	1.27512
MTDH	-1.94085	-1.9163
CPNE1	0.983808	2.24574
G3BP1	-1.23498	-1.53474
HSPH1	-0.115064	-0.430626
SRP54	-1.35234	-1.74053
HDAC2	-2.26565	-2.42687
PFKM	1.18564	1.06375
ZNF207	-0.027863	-2.20893
EHMT1	-0.328893	0.803407
P4HB	-1.20587	-1.74455
CKAP5	-0.972923	-1.46509
SEC22B	1.25895	0.576725
RPS11	0.914061	1.0928
SRP9	-2.75974	-2.83371
CNN2	2.07078	2.06549
HSPA9	0.277779	0.365297
LUC7L3	-1.97102	-2.33334
PPIL1	2.23117	1.46629
DYNC1LI2	-0.980121	-1.63139
INTS1	-0.101007	0.929693
DDX42	-1.37381	-1.55227
RPS27A	-4.57551	-5.56401
PCNP	0.127991	-0.724045
COPG2	-0.456497	-0.135633
CALD1	-1.5292	-1.36834
RPL24	-0.349705	-0.0864563
KPNA1	-1.51404	-1.57651
NUP214	-2.01792	-1.88229
CD2AP	-0.780062	-1.38213
CAPZB	-1.9013	-1.61971
DHCR7	2.89042	3.15076
ME2	0.913675	0.773461
PFAS	-2.59715	-2.73787
KPNA2	0.203512	2.25914
RPL36A;RPL36A-HNRNPH2;RPL36AL	-5.11266	-4.85563
RTCB	2.15147	1.78834
PUM1	1.1162	0.389747
NEDD1	1.83906	1.21547
MCM5	-0.842903	-0.775914
SRSF1	0.684675	0.667899
UQCRC1	0.0476713	0.253824
EIF3C;EIF3CL	0.515287	0.939985
DNTTIP2	-0.415596	1.30164
ADRM1	0.746537	0.612226
STT3A	-1.58922	-0.984592
HNRNPH2	0.318257	1.09092
KRT6B;KRT6C;KRT6A	1.04399	1.93391
SND1	0.588299	2.28609
GSTM3	0.770907	1.80068
UBR4	0.598392	1.35227
LDHA	0.720226	0.796412
RPL39P5;RPL39	2.33167	3.09161
PGM1	0.817655	1.17919
YWHAH	2.49746	1.72775
CCT5	0.31013	0.387259
PHB	-1.56445	-1.71519
NHP2L1	0.508195	0.687029
GSTO1	-0.772994	-0.850819
RPL32	-0.765207	-0.637616
IGF2BP2	0.988621	1.46264
CCT6A	0.944091	1.02214
MATR3	-1.31332	-0.911279
CAD	0.184307	0.19791
RUVBL1	0.250993	1.08392
HNRNPDL	-3.97676	-3.1246
TXN	-1.99599	-1.93566
HNRNPUL2-BSCL2;HNRNPUL2	-0.925066	-1.12844
TRIM25	1.08509	1.1845
BOD1L1	1.54122	1.77913
EEF1B2	-1.98589	-1.78341
RPL15	-0.415676	-0.268944
DCAF7	-1.20959	-1.33858
MYO1D	0.682621	1.02819
PSMC5	0.940055	0.732898
ADD1	-2.25347	-1.9226
MAP7	1.01373	1.88092
RPS17	-2.82815	-2.8988
USP7	-2.46929	-2.3245
PRPSAP2	0.257873	1.95057
ACAT2	-2.11249	-1.81895
RPL22	0.0774784	0.348978
RPL8	0.756375	0.964317
NUP205	-0.784804	-0.467897
EDC3	0.929569	0.685569
FLNA	-0.0356131	-0.0957184
RIF1	-1.12284	-0.668593
SNRPD3	-0.285709	-0.920062
NDUFAF3	0.214442	0.306477
MRPS35	1.61819	1.03661
PGK1	-0.434294	-0.493331
CCT8	0.407675	0.421477
ILKAP;ILKAP3	-0.847632	-0.707146
ZC3HAV1L	1.65355	1.40187
RSL1D1	-1.15283	-0.948503
LIMA1	-1.23077	-1.66225
NSUN2	0.615546	0.758284
RECQL	1.23517	1.0776
LASP1	-1.14512	-1.15571
SRRM1	2.23467	1.96225
PRPF6	1.41345	1.71525
SRCAP	-0.700834	-0.683929
RAVER1	-1.70791	-1.30703
XRCC5	-0.878839	-0.598099
DYNC1I2	1.53771	1.53125
RPL29	0.0333996	0.339587
PYCR2	3.64867	2.01307
KARS	1.1955	0.990279
PFKP	0.579833	1.11814
AIF1L	-0.297633	-1.85505
ARCN1	-0.374646	-0.821859
PTPN1	0.744453	1.25578
TACC3	-0.0319165	0.142158
HBA2;HBA1	0.293611	1.17556
AHCTF1	0.91071	1.28429
HSPA8	-4.3164	-4.12113
HNRNPH1	-3.97762	-3.69645
PTGES3	-3.55325	-3.38072
EIF3D	2.27081	2.27113
MRTO4	-0.82829	-0.948659
XRCC6	-1.02659	-1.1172
EDF1	-2.5149	-3.34381
RPL26;RPL26L1	0.639996	0.77877
CBR1	-0.3492	-0.261868
DKC1	2.69965	2.60805
DENR	0.478386	1.54364
TXLNA	1.89364	1.523
NOP58	-0.668091	-0.427099
FARSB	-2.69449	-1.87182
ARGLU1	-0.222125	0.46965
PPIL4	-0.824165	-1.52645
SON	-1.03146	-1.17182
EIF2S1	-0.122862	0.360662
RPL14	-0.112453	-0.339898
UBAP2L	-0.737131	-0.748686
PUF60	1.89859	1.53835
H1FX	-1.19328	-0.961253
NAA10;NAA11	-2.2017	-1.95554
TUBA1A;TUBA3C;TUBA3E	0.556254	1.47036
SUPT5H	0.64542	1.80734
LYAR	-0.760737	-0.454193
CNOT1	0.230894	0.44487
DPYSL2	0.958876	1.05534
RPS27	-3.01114	-3.02071
NPM1	-1.38542	-1.34081
CALR	0.0898352	-0.893074
RPSA	1.09185	0.844623
SUCLG2	-1.36937	-0.391903
PPP1R2;PPP1R2P3	-1.28981	-1.53873
ILF2	-0.943888	-0.622721
SUGT1	-1.44251	-1.34296
DDX3X;DDX3Y	-0.765954	-0.542089
SH3GL1;SH3GL2	-1.9972	-2.04181
ABCF2	-2.35777	-1.92765
CLUH	0.263917	0.452182
SART3	-2.0228	-1.28595
HADH	-0.852419	-1.13172
FLII	1.47888	1.07458
CBX5	1.11028	2.49524
SRSF11	0.683619	0.952085
DDX1	0.399313	0.668901
EIF5A;EIF5AL1;EIF5A2	-0.39733	-0.467817
RPL21	0.73563	0.850852
LRPPRC	-0.0330696	0.298602
MAT2A	0.615579	1.1468
PRPF19	1.91164	1.43369
C11orf58;SMAP	-0.177665	1.04279
SPTAN1	-1.63815	-1.75574
RPL27A	-0.669161	-0.601784
SNRPC	-0.810979	-1.36437
YWHAQ	0.616634	0.643283
PRRC2C	-0.556722	-0.703889
SET;SETSIP	-1.9359	-1.65124
EPPK1	-1.84817	-1.86747
POLR2A	-2.5175	-0.493884
RANBP2	0.148919	0.682011
CAMSAP3	0.483803	-0.388052
GAPVD1	1.27232	1.8883
SUPV3L1	-0.778418	0.833091
PRRC2A	-0.316927	-0.912717
BOLA2B;BOLA2	-2.99322	-2.64075
GIGYF2	0.893081	0.580283
PSPC1	-1.39978	-1.09543
FAU	-0.771869	-0.557849
PRPF31	0.83441	0.427588
TJP2	-0.993011	-1.10162
AKAP12	1.11429	0.341194
CSDE1	-0.582305	-0.532019
UBA2	-0.699083	-0.658834
AAAS	0.481448	1.09331
ENO1	0.419388	0.39375
ETF1	0.342139	0.201476
PRDX6	-0.737961	-0.999835
MEPCE	0.106324	0.409551
GMPS	-0.145167	0.111493
HSP90AA1	-0.96848	-0.864694
GPHN	0.975975	1.23383
RRP1B	0.267053	0.422679
NUFIP2	-0.277741	-1.2906
SNRPD2	1.712	2.18143
PGM2	0.535158	-0.849916
ALDH18A1	-0.127347	0.773839
HNRNPD	0.598824	0.556825
DYNC1H1	0.0490665	0.268817
CCDC59	-0.373707	-0.695577
AKAP1	0.226247	0.943779
HNRNPH3	0.512162	0.713496
PSMD12	0.58824	0.617952
MTA2	-1.30604	-1.40478
WDR5	0.404891	0.826811
G3BP2	-0.737822	-1.05288
SNW1	-1.82866	-1.61798
DHX15	-0.711247	-0.584805
LSM14A	-1.482	-1.53289
NASP	0.675788	0.414937
EIF2S2	-0.801246	-0.689151
EBNA1BP2	0.498054	0.878456
SF3B3	1.85705	1.44359
GCN1L1	0.218725	0.375834
UHRF1	1.29391	1.68409
CFL1	-0.539692	-0.3758
EIF3F	-1.71184	-1.48899
RPS3	-0.810526	-0.649285
CCDC85C	-0.794415	-1.46407
RRP12	-1.45481	-1.03273
SMC1A	1.14833	1.22138
ATXN2	-0.727009	-1.38157
RPRD1B	0.417704	0.908601
PPP2R2A	-2.32199	-1.51198
GAR1	-0.580672	-1.14408
FASN	0.0456133	0.196086
CHTOP	-0.674392	-1.6926
APEX1	0.878166	0.522617
WDR3	-1.86837	-0.571509
TBC1D15	-0.779047	-0.790973
TRIM28	-0.548749	-0.351455
MLLT4	-1.06712	-1.64306
VDAC3	0.661867	0.512327
GNL1	0.879757	0.762879
OLA1	-0.564557	-0.457757
BAZ1B	1.44302	1.42181
U2SURP	-1.67013	-1.45041
TES	0.159282	0.3656
MKI67	-1.22992	-1.1119
RIOK2	2.42919	0.598368
VIM	0.0842586	0.159867
TOP1	0.374564	0.633142
MRPL14	0.521087	0.559401
ABCF3	-0.82299	-0.488746
HNRNPA3	-0.159012	-0.120099
YWHAB	0.472553	0.548443
SLK	0.500783	0.800594
RAB6B;RAB6A;RAB39A	-1.23692	-1.27599
RPL27	-0.913955	-0.326381
CSE1L	0.220099	0.240466
PPIB	-0.975835	-1.02574
EXOSC9	-1.44507	-1.08454
PABPN1	-1.21411	-0.519036
PAK2	-1.40862	-1.35881
SLC25A11	0.55925	-0.502769
PSMD10	0.912552	0.869655
YY1	0.282515	-0.577342
RPS20	1.14775	1.09659
CLTC	-0.432588	-0.328487
SF1	-0.745132	-0.479245
SMU1	1.17842	-1.02574
ARPC2	0.216956	0.37365
SYNCRIP	1.46133	0.452887
SRSF3	1.40003	1.81639
PYGL	-1.33083	-1.16984
EIF3B	1.38324	1.83591
RAI14	0.50698	-0.35296
EIF2S3;EIF2S3L	0.519697	0.401258
ILF3	-0.136106	0.104601
ACBD3	-0.179064	1.03514
AK1	1.81568	1.58645
PRSS3	1.56531	1.23825
CAPZA1	-0.821807	-0.619987
LPP	1.87929	0.959744
ZC3H11A	-0.997483	-0.60847
DDX6	-1.0243	-1.05853
STRAP	1.44002	-0.419424
NONO	-0.503531	-0.537477
CDV3	0.40047	0.516737
GNB2L1	-0.24987	-0.38481
PLAA	0.560916	1.41557
VAPB	-0.483794	-0.315055
EPB41L3	-1.10665	-0.86103
MSH2	1.37318	1.54649
NEDD8;NEDD8-MDP1	-1.74234	-1.78032
RIOK1	1.43491	1.14489
EPS15L1	1.84563	1.36124
RBM34	0.967017	1.03756
RPL23A	0.143824	0.376343
DARS	1.05859	0.422484
PDS5A	0.842121	0.880837
AHCY	0.219445	-0.443482
CAPN2	0.965554	1.17604
DDX18	-0.299901	-0.581232
CIAPIN1	0.506037	0.521977
CHORDC1	-0.29136	-0.316175
UBA1	0.0903702	0.136016
IARS	-0.356639	-0.507148
STMN2	0.642282	0.619657
TTLL12	0.0371447	0.364147
HAUS6	-2.56755	-1.1206
DSTN	0.445888	-0.426262
HERC1	0.240107	0.339325
PTMA	-0.29002	-0.267171
XPOT	-1.884	-1.1135
CACYBP	-0.459733	-0.454959
C11orf98	0.474269	0.660377
GANAB	1.40744	0.934684
WARS	-0.358845	-0.657834
ACTR3	0.735376	0.793376
FTSJ3	-1.55151	-1.00017
HSD17B4	0.370726	0.279017
RANBP3	0.491974	1.21551
WDR77	1.01776	0.724319
NELFA	0.813525	0.7542
TRAFD1	0.383687	0.137986
MCM7	-0.13437	0.168434
VCP	-0.549824	-0.65835
DDX39A	-1.93454	-1.88569
HN1L	-0.387391	-0.589664
RPL28	-0.640485	-0.546245
SF3B1	0.614255	0.372022
ENSA	0.723355	0.769763
RPL7A	0.171219	0.240987
PA2G4	0.492506	0.346431
DDX20	-1.06499	-0.961811
NARS	-1.03482	-1.12134
CBS	-1.09617	-1.19728
LUZP1	1.12259	1.32773
KPNA4	0.314569	0.739944
RANBP1	-0.568148	-0.591629
COPB2	-1.57432	-1.51078
RPL17;RPL17-C18orf32	0.107186	0.133375
NEMF	-0.410363	0.749197
EPB41L2	-0.857107	-1.18464
ZNF598	-0.773451	-1.10588
TK1	-0.97077	-0.628283
JUN	-0.624221	-0.651076
LEMD3	0.030587	0.898086
UQCRC2	0.342957	0.658978
SQSTM1	2.80484	0.90603
KRI1	0.943274	1.20954
CXorf56	0.373406	1.2111
CUL4B	0.948092	1.06109
PABPC4	0.32893	0.432652
BUB3	0.145088	0.310714
SRPRB	0.906019	0.953536
HSD17B10	-0.0839024	-0.266365
VAPA	-0.30099	-0.309062
MDH1	1.69895	0.791165
HSP90B1	0.20858	0.17066
YTHDF2	-0.983159	-0.799339
CNN3	-0.665349	-0.630177
RPS9	-0.534488	-0.338667
GDI1	0.0739434	1.31605
40057	-1.65777	-1.54822
SREK1IP1	0.58731	0.396337
RCC2	0.459275	0.475832
UBAP2	0.844705	0.8524
AARS	2.09001	0.857813
RRBP1	-0.689051	-0.629331
CCT7	-0.162539	-0.133267
RAP1B;RAP1A	1.81735	0.79106
RAB7A	0.934752	0.721495
RBM10	-0.695285	-0.834534
THOC2	-1.23683	-1.10988
HAT1	0.38538	0.472349
THRAP3	0.293127	0.403846
H2AFY2	0.184053	0.511797
TP53	0.466083	0.361732
HMGB1;HMGB1P1	0.447188	-0.127694
NCAPD2	0.282214	0.683628
NSFL1C	0.849359	1.29275
NCAPG	-0.259711	-0.739935
RPL35	-0.0542126	0.241536
MYO6	0.463005	0.230757
ZNF638	0.971523	0.982311
MCM2	-0.024435	0.751522
RBM17	0.464788	0.318241
TPP2	1.75165	0.29572
PFN1	0.0788231	-0.135019
RBM25	-0.727919	-0.452147
PCID2	0.0774572	-1.10846
EIF4E	-1.37143	-1.25283
CNBP	-1.05749	-0.688385
USO1	-0.0900446	0.824897
SFXN1	-1.07074	-0.921712
KNOP1	1.25014	0.683656
TARS	0.0514746	0.376443
MRPS27	-0.563882	-0.38192
TTC37	0.753617	0.600238
SNRPF	0.668016	0.652809
ETFB	1.00934	0.464665
ATP5F1	0.17324	-0.209622
BICD2	0.132976	-0.173358
HSPA1B;HSPA1A	-0.0180378	0.16133
DDX21	-0.583174	-0.208031
CEP170	-0.118264	-0.818268
MOV10	0.0967236	0.381672
GSPT1;GSPT2	-0.693269	-0.319499
EIF4B	-0.734561	-1.02472
EZR	0.773796	0.420296
RPLP0;RPLP0P6	-0.0888205	-0.153635
HTATSF1	-0.458356	-0.518911
GLUD2;GLUD1	-0.928746	-1.04066
NAE1	-0.536628	0.396301
DDX5	-0.4024	-0.242068
PGM3	0.442747	1.02675
SSB	-0.228101	-0.296728
TPR	0.0346203	-0.564424
PTPN23	0.627739	0.30431
UBA6	-0.311118	-0.120796
CORO1C	-0.712652	-0.498442
RBBP6	-1.02861	-0.340925
CCT3	-0.12646	-0.0708351
PAFAH1B1	0.594658	0.801783
SYAP1	0.277008	0.408495
SEC61B	0.947981	0.251987
CC2D1A	-1.02366	-0.880623
TOX4	-0.640287	-0.786414
MTA1	-0.40461	-0.125763
IKBKAP	-0.793191	-0.590582
SNRNP40	-1.3123	-1.05996
CCDC50	0.855343	0.467558
PEBP1	-0.626059	-0.760704
STUB1	-0.0904608	-0.214509
SFPQ	-0.284085	-0.149778
SEPT11;SEPT6	-0.915265	-0.822693
COPB1	-0.592835	-0.621395
TCP1	-0.196578	0.124784
PDLIM5	0.0194898	-0.420009
LRRC47	-0.158529	-0.421349
AIMP2	0.759513	0.749474
RCL1	-0.352368	-0.813537
RPL30	0.0834188	0.358554
TCOF1	-0.235853	-0.182056
STIM1	1.1558	0.804652
USP9X	-1.42957	-0.780495
ACIN1	-0.688969	-0.44589
RFC3	0.863639	0.464829
SMG7	-0.973429	-0.241971
KIAA0196	-0.357971	0.548752
AASDHPPT	0.137006	0.272002
MYL6	0.179456	-0.674065
GTPBP4	-0.804363	-0.696999
FEN1	1.27177	-0.411464
RPAP3	1.18903	1.00812
RPN1	-0.293068	-0.327768
SRPK1	-2.06781	-0.983865
HNRNPM	0.208953	0.319543
RPL9	-0.606101	-0.374504
GTF2F2	0.354198	-0.454048
RRAS2	-0.117521	-0.282059
CNP	-0.282835	-0.323131
RPL18A	-0.134805	-0.19628
HIST1H4A	-0.0853157	-0.241659
LUC7L	-0.156704	0.195556
ZFC3H1	0.761562	0.17788
MMTAG2	-0.723137	-0.544241
EFTUD2	0.349862	-0.193021
PDAP1	-1.5963	-0.911806
IPO8	0.65291	0.555489
PPIA	0.230212	0.216874
PRPF8	-0.224833	-0.299094
BLM	-0.344606	0.244578
GNL3	-0.738875	-0.349337
C19orf43	0.0551023	0.183855
HSPA6;HSPA7	0.0386076	0.295056
AHNAK	1.46443	0.3379
RPL13	0.0528812	0.142639
PRDX2	0.0885201	0.283927
PNP	-0.929176	-0.373302
NUP98	-0.114293	0.388489
LUC7L2	-0.192452	-0.0930042
IPO5	0.575377	0.35998
SRRM2	1.07081	1.04413
SKA3	0.589507	0.537214
ZFR	-1.19542	-0.81872
TXNDC17	-0.694086	-0.418661
CANX	0.416281	-0.280791
TRIM33	0.03262	-0.75614
APRT	0.25967	1.01194
SH3D19	-0.557657	-0.351963
FANCI	0.33796	-0.297149
GTF3C3	-0.623238	-0.571888
TBL2	1.11068	0.498159
ANXA4	-0.864946	-0.416812
WDR18	-0.545882	0.660172
TBC1D5	0.0367165	0.126825
STAT1	0.345933	-0.27372
GPKOW	0.442915	0.281663
FSCN1	-0.401645	0.277356
NOL6	-0.935393	-0.551558
POGZ	0.0175765	0.255663
PRDX1	0.111373	0.0922928
PNN	-0.320351	-0.497575
CHAMP1	-0.244176	-0.227675
ACTR1A	0.354451	0.322426
HLA-G2.2;HLA-A;HLA-G;HLA-F;HLA-E;HLA-C;HLA-B;HLA-H	0.385757	0.402062
ANXA6	-0.272114	0.234083
USP39	0.301438	0.419591
SSRP1	-0.783769	-0.278864
SNRNP200	-0.348566	0.160819
DDX39B	-0.123097	-0.136982
DNM2	-0.866581	-0.641757
KIF11	-1.13248	-0.507574
MCM6	-0.0892286	0.16842
TROVE2	-0.261308	-0.528754
IPO9	-0.03654	-0.128626
HNRNPL	0.264673	0.159895
MCM4	0.383643	0.112759
DNAJC7	-1.49395	-0.437212
FAM21A;FAM21C	-1.26564	-0.332905
LONP1	0.895956	0.796476
GTF2I	0.575732	0.339484
PSMD11	0.23449	0.430528
COIL	-0.0874882	0.284173
NCBP1	-0.365108	-0.597343
PTBP1	-0.451073	-0.159988
CTPS1	-0.214835	0.223657
LTA4H	-0.0665808	-0.120002
RPL5	0.0898752	-0.216232
ABCF1	-0.685628	-0.327105
SAMHD1	0.231574	0.529783
NOP2	-0.697727	0.315972
MARCKS	0.151087	0.290149
CA2	-0.318374	0.122087
MTHFD1	-0.00890064	0.0541296
GPN1	0.127928	0.156505
FAM120A	0.272957	0.295325
CDKN2AIP	0.393963	0.433822
CSRP2	0.184002	0.116807
UPF1	-0.889768	-0.343204
DDX19A;DDX19B	-0.726954	-0.512816
EIF4A1	-0.277701	-0.0861788
GPATCH4	-0.292951	-0.255928
SUPT16H	0.487038	0.275098
PHF6	0.0247211	0.215528
TRIP6	-0.088684	0.361122
NCOR1	1.06214	0.126615
BAIAP2L1	1.1053	-0.181619
NUMA1	-0.217907	-0.0883656
GNAI3	-2.0493	-0.158608
RPL4	-0.324613	-0.127993
PSMC2	-0.0980825	0.0734529
LIG3	0.16707	0.281242
MARS	-0.211989	0.167882
ANKHD1;ANKRD17	1.90648	0.310908
NUDC	-1.01915	0.350536
RPL23	0.15231	0.141052
DIS3	-0.106202	0.132027
TAGLN2	-0.135911	-0.297185
RBM14	-0.295918	-0.230673
TNPO1	-0.746626	0.0550613
SUGP2	-0.446976	-0.500969
ZC3H4	-0.0592299	-0.409881
ATP6V1A	-0.624532	-0.536456
ARHGDIA	0.0152483	-0.390011
XPO1	-0.489561	-0.128911
LTV1	0.057971	0.439601
RPS8	-0.187842	0.0833378
RPS23	-0.0344143	-0.0306931
PPA1	0.0200739	0.160651
CAMSAP1	-1.50681	-0.138952
RAB3GAP1	0.204121	0.16242
GFPT1	0.482167	0.399153
MAP1B	-0.191371	-0.122977
NUP50	0.0274887	0.0304413
H2AFY	0.00461388	0.098321
C10orf67	-7.28575	0.128373
ANXA2;ANXA2P2	-0.161446	-0.153203
RCC1	-0.285555	0.622132
NUCKS1	-0.0283343	0.167258
IGF2BP1	-0.627263	-0.113449
NUP107	0.791603	0.194523
EIF3G	-0.101041	0.0880833
SLC39A7	0.245194	-0.0529757
NOC2L	-1.07276	-0.353153
TPX2	0.43012	0.255827
RPL19	-0.0217876	0.102408
HNRNPU	-0.251576	0.0763531
NEK9	-0.0606363	-0.191039
CLTCL1	-0.423185	0.21277
SEC23A	-0.479377	-0.13598
DDX17	-0.406044	-0.217854
HINT1	0.23927	0.163905
WAPAL	-0.238462	-0.181418
ZC3H14	0.803061	-0.216254
DHX9	-0.185488	0.0876589
AHSA1	0.44395	0.250084
PRKDC	-0.0431757	0.0882502
PBDC1	0.982833	0.103801
HK1	0.550484	0.0970783
CCDC43	-0.442446	-0.36105
HNRNPF	-0.279087	-0.058382
CUL4A	0.279389	0.149934
RPL12	0.639988	-0.527094
UNC45A	-0.0299835	-0.113715
EEF2	0.0676928	0.0315409
CHD4	-0.314758	-0.0733089
ASNS	0.590879	0.267272
RAB8A	0.236193	0.355479
NCL	0.0330849	-0.0614843
CS	-0.238542	0.155377
POLR1A	0.128853	-0.221515
MTAP	-0.174048	-0.271877
ATIC	-0.255793	-0.116486
CCT4	-0.10991	0.0644398
IGBP1	0.543125	0.224268
CTCF	-0.185586	-0.0854831
SRRT	2.07516	0.114701
IK	-0.51551	0.146976
RBMX;RBMXL1	1.22783	0.223684
TJP1	0.229309	-0.102677
ACLY	-0.322651	-0.0705423
HNRNPA2B1	-0.0789843	-0.0352745
STRBP	-10.7951	-0.259345
EIF3I	-0.22096	-0.0692358
CUX1	0.247219	0.0628548
STMN1	-1.8451	-0.199614
CBX3	0.181313	-0.119721
ADNP	-0.0662451	0.11293
VDAC2	0.548971	0.110657
PCCA	0.0512466	-0.0796423
PALM2;PALM2-AKAP2	-1.12983	-0.0800953
CLINT1	0.438039	0.149047
PRMT1	0.0751743	0.0512705
SHMT2	0.51409	0.162972
DDOST	-1.03943	-0.189744
TOP2A	0.0331984	0.0580511
NACA	2.27539	-0.122041
GATAD2A	-0.0513391	0.159553
IMPDH2	-0.00519466	-0.0792274
RPL7	-0.0146923	0.0359497
HADHA	0.677213	0.0713339
COPA	0.479524	0.0320358
ABHD10	-0.0933367	-0.103293
HSPA4	-0.0722036	-0.0771284
MAP2	-0.030165	-0.102834
APBB1	-1.21561	-0.088779
HNRNPUL1	-0.135536	-0.0442657
GDI2	0.102168	0.0411243
ATXN2L	0.0860071	-0.0419388
NUP153	-0.0568533	-0.0323334
ACTN4	-0.265183	-0.112263
NOP56	-0.186306	-0.0188646
EIF4A2	-0.046176	-0.0414858
SKIV2L2	-0.295135	-0.0622122
GARS	0.291955	-0.0806706
RPL37A	-0.304124	0.0841703
MIF	-0.383125	-0.0872545
HNRNPLL;HNRPLL	0.184423	-0.174044
MAGED2	-0.752584	0.0484285
NIFK	-0.263233	-0.0132608
PABPC1	-0.378612	0.0276947
QARS	0.0860577	-0.0272484
FDPS	-0.502122	0.0542952
KHSRP	0.0714865	0.0296984
PWP2	-0.874461	0.0289381
MSH6	0.513817	-0.0827391
39326	-1.04122	0.0791037
PARP1	-0.318119	0.00396919
TCEB1	0.441816	0.0159159
UCHL1	0.00447178	-0.00455761
RALY	0.00924563	-0.0350006
RPS14	-0.727807	0.0222445
ZYX	0.626858	-0.0209475
RPL35A	-0.347501	-0.00623226
EIF4G1	0.135103	-0.00721073
DDX27	-0.34093	-0.0126247
RAB3GAP2	-0.02281	-0.00584221
FKBP15	0.734267	-0.00799048
TXLNG	-0.217948	0.00865746
LARS	-0.326868	0.00465679
PCBP1	0.253485	-0.000937462
EPS15	-0.515412	-0.00244546

## Sheet: Significant protein changes 
Differentially interacting proteins- log2(fold change)
Gene names	Difference in PD	Difference in MSA
EPB41	0.643273	0.289414
PFN2	3.8409	3.12655
WDR36	2.81082	3.1563
VARS	1.10552	1.20252
HEATR1	2.72665	2.26092
GALK1	1.10645	1.51498
NOSIP	2.45501	1.9017
HMGCS1	1.41741	2.1141
FKBP4	3.64633	3.83392
EIF4A3	1.14663	1.32438
NCAPH	-0.675389	-0.654157
CPNE3	0.758465	0.711929
FARSA	-1.18122	-1.0943
YWHAE	1.86911	0.622295
FAM50A;FAM50B	1.00387	1.66545
HIST2H2BE;HIST1H2BB;HIST1H2BO;HIST1H2BJ;HIST3H2BB	7.50538	-0.711384
HSPD1	1.47473	0.393995
OR4A8	-6.92638	1.32937
COPG2	-0.456497	-0.135633
ME2	0.913675	0.773461
SLC25A11	0.55925	-0.502769
TNPO1	-0.746626	0.0550613
C10orf67	-7.28575	0.128373
STRBP	-10.7951	-0.259345
PARK7	2.03336	1.8318
RANGAP1	0.136677	-0.713552
CCDC137	-0.692664	-1.43549
DHX36	1.91782	2.29615
TMED9	2.75698	2.08514
NKRF	2.07482	2.38273
SEC23B	-0.322255	0.347133
LMNB1	4.03321	3.99079
PRPS2	2.42077	4.48108
EHBP1	-0.0338638	1.69875
RUVBL2	-0.299656	-0.468076
SNCA	-0.106978	-0.517354
LIPI	-0.198165	-0.310463
MCM3	0.547563	-0.919047
ACOT7	2.80884	2.30846
PM20D2	1.97931	2.24762
GMPPA	1.59712	2.88881
ATP6V1B2	4.10927	3.58541
GRB2	2.44355	1.97072
RPS21	2.0896	2.52474
AGFG1	3.28707	3.56462
ACAT1	3.91716	4.81768
TMEM33	3.35324	4.05944
TXNL1	3.70691	3.42706
TRMT1L	1.66938	1.84289
GLOD4	2.76648	3.45556
KMT2A	-1.38093	-1.00519
CMBL	3.03463	3.20637
PITPNB	3.5956	2.88711
CYB5R3	1.91814	1.95753
SAE1	4.36357	4.34568
SMN1;SMN2	2.35218	2.69653
