# Supplementary material for: Phenotypic manifestation of α-synuclein strains derived from Parkinson’s disease and multiple system atrophy in human dopaminergic neurons
Source: Nat Commun. 2021 Jun 21;12:3817. doi: 10.1038/s41467-021-23682-z (PMC8217249; doi:10.1038/s41467-021-23682-z)
Supplement: Supplementary file 6 — Source Data [file 41467_2021_23682_MOESM6_ESM.xlsx]

## Sheet: 1c
HC-1 R1
FIB uM	pSYN	PonS	Corrected
0	0	0	0
0.1	1974.77	5697.32	34.6614
1	3150.01	4975.78	63.3069
2	7579.64	4066.15	186.408
HC-1 R2
FIB uM	pSYN	PonS	Corrected
0	0	0	0
0.1	2987.86	5443.54	54.8882
1	13675.8	7059.3	193.727
2	25590.7	9605	266.431
HC-1 R3
FIB uM	pSYN	PonS	Corrected
0	0	0	0
0.1	4467.18	5443.54	82.0638
1	15464.5	7059.3	219.065
2	14771.3	7605	194.231

## Sheet: 1d
	HC-1 R1				HC-1 R2				HC-1 R2				A53T-1 R1				A53T-1 R2				A53T-1 R3				TRIP-1 R1				TRIP-1 R2				TRIP-1 R3
	Negative control (NC)				Negative control (NC)				Negative control (NC)				Negative control (NC)				Negative control (NC)				Negative control (NC)				Negative control (NC)				Negative control (NC)				Negative control (NC)
	251.008				251.008				251.008				231.008				231.008				231.008				231.008				170.39				226.78
	665/620				665/620				665/620				665/620				665/620				665/620				665/620				665/620				665/620
	Week 4	0	Fibril (1uM)		Week 4	0	Fibril (1uM)		Week 4	0	Fibril (1uM)		Week 4	0	Fibril (1uM)		Week 4	0	Fibril (1uM)		Week 4	0	Fibril (1uM)		Week 4	0	Fibril (1uM)		Week 4	0	Fibril (1uM)		Week 4	0	Fibril (1uM)
		247.06	380.688			296.36	409.29			353.37	439.3			324.2	738.34			292.8	875.88			306.73	607.31			257.59	1196.56			192.71	374.52			228.43	679.16
		295.9	480.437			298.74	589.21				662.06			337.81	939.93			301.28	724.85			280.03	894.56			316.61	1269.34			197.92	291.28			274.61	524.75
		276.74	357.188			343.76	678.75			319.67	697.93			309.24	712.82			278.27	516.89			269.48	777.02			285.3	632.64			186.82	323.46			238.2	598.21
	Mean	273.233	406.104		Mean	312.953	559.083		Mean	336.52	599.763		Mean	323.75	797.03		Mean	290.783	705.873		Mean	285.413	759.63		Mean	286.5	1032.85		Mean	192.483	329.753		Mean	247.08	600.707
	HC-2 R1				HC-2 R2				HC-2 R3				A53T-2 R1				A53T-2 R2				A53T-2 R3				TRIP-2 R1				TRIP-2 R2				TRIP-2 R3
	Negative control (NC)				Negative control (NC)				Negative control (NC)				Negative control (NC)				Negative control (NC)				Negative control (NC)				Negative control (NC)				Negative control (NC)				Negative control (NC)
	251.008				251.008				251.008				231.008				231.008				231.008				231.008				170.39				214.15
	665/620				665/620				665/620				665/620				665/620				665/620				665/620				665/620				665/620
	Week 4	0	Fibril (1uM)		Week 4	0	Fibril (1uM)		Week 4	0	Fibril (1uM)		Week 4	0	Fibril (1uM)		Week 4	0	Fibril (1uM)		Week 4	0	Fibril (1uM)		Week 4	0	Fibril (1uM)		Week 4	0	Fibril (1uM)		Week 4	0	Fibril (1uM)
		300.15	363.57			323.03	377.13				492.57			326.33	817.74			328.25	876.25			274.52	697.74			276.08	678.39			195.25	295.78			258.46	874.73
		281.97	330.39			305.56	609.47			356.25	510.24			306.96	844.98			313.1	803.17			265.73	734.99			300.77	809.57			183.73	311.86			252.34	960.77
		286.98	416.47				656.79			326.17	417.26			325.17	948.17			316.32	915.66			320.09	692.96			233.81	707.76			177.59	313.26			276.32	743.41
	Mean	289.7	370.143		Mean	314.295	547.797		Mean	341.21	473.357		Mean	319.487	870.297		Mean	319.223	865.027		Mean	286.78	708.563		Mean	270.22	731.907		Mean	185.523	306.967		Mean	262.373	859.637
	HC-3 R1				HC-3 R2				HC-3 R3																D9 TRIP clone 5				D18 T5				D19 T5
	Negative control (NC)				Negative control (NC)				Negative control (NC)																Negative control (NC)				Negative control (NC)				Negative control (NC)
	251.008				251.008				251.008																231.008				170.39				210.8
	665/620				665/620				665/620																665/620				665/620				665/620
	Week 4	0	Fibril (1uM)		Week 4	0	Fibril (1uM)		Week 4	0	Fibril (1uM)														Week 4	0	Fibril (1uM)		Week 4	0	Fibril (1uM)		Week 4	0	Fibril (1uM)
		292.96	365			359.75	421.54			299.98	406.56															265.17	699.69			187.81	378.16			227.74	491.01
		267.49	476.15			367.73	401.59			295.98	479.66															273.24	584.55			196.8	356.22			213.67	557.42
		276.03	468.08			378.21	406.27			255.53	427.42															264.62	1034.8			186.77	331.41			252.44	482.77
	Mean	278.827	436.41		Mean	368.563	409.8		Mean	283.83	437.88														Mean	267.677	773.013		Mean	190.46	355.263		Mean	231.283	510.4

## Sheet: 1e
	TRIP-1 R1		Negative control		1-4 weeks		TRIP-1 R2		Negative control		2/ 4 weeks		TRIP-1 R3		Negative control		2/ 4 weeks			HC-1 R1		Negative control		1-4 weeks		HC-1 R2		Negative control		2/ 4 weeks
		665/520	251.008		Fibril (uM)			665/520	251.008		Fibril (uM)			665/520	251.008		Fibril (uM)				665/520	1231.72		Fibril (uM)			665/520	219.89		Fibril (uM)
	Week 1	0	0.01	0.1	1															Week 1	0	0.01	0.1	1
		357.91	414.37	353.35	382.47																1749.71	1822.38	2440.62	2248.42
		384.57	355.57	409.55	300.73																	1810.03	2672.09	2337.66
		351.45		390.05	389.12																	2298.58	1968.97	2412.39
	Mean	364.643	384.97	384.317	357.44															Mean	1749.71	1976.99	2360.56	2332.82
	Week 2	0	0.01	0.1	1		Week 2	0	0.01	0.1	1		Week 2	0	0.01	0.1	1			Week 2	0	0.01	0.1	1		Week 2	0	0.01	0.1	1
		349.05	390.18	408.54	708.21			349.05	390.18	408.54	708.21			320.25	427.63	493.24	507.44				1816.73	1976.97	2133.33	2800.58			235.66	236.51	277.93	299.4
		536.33	425.09	346.35	753.12			300.73	425.09	346.35	753.12			316.36	349.09	387.57	463.23				1689.97	2071.73	2533.16	2660.8			245.07	269.2	269.76	264.32
		307.47		370.3	663.04			307.47		370.3	663.04			293.74	378.25	373.19	506.88				1492.18	2055.29	2256.41	3208.92			236.52	235.19	244.5	249.93
	Mean	397.617	407.635	375.063	708.123		Mean	319.083	407.635	375.063	708.123		Mean	310.117	384.99	418	492.517			Mean	1666.29	2034.66	2307.64	2890.1		Mean	239.083	246.967	264.063	271.217
	Week 3	0	0.01	0.1	1															Week 3	0	0.01	0.1	1
		283.93	296.08	300.12	696.19																1450.98	1547.48	2423.3	2879.62
		278.08	299.91	366.43	1195.48																1409.6	1686.79	2359.91	3279.17
		326.14		319.39	532.91																1538.72	1701.38	3028.31
	Mean	296.05	297.995	328.647	808.193															Mean	1466.43	1645.22	2603.84	3079.4
	Week 4	0	0.01	0.1	1		Week 4	0	0.01	0.1	1		Week 4	0	0.01	0.1	1			Week 4	0	0.01	0.1	1		Week 4	0	0.01	0.1	1
		320.78	556.67	550.83	1486.51			320.78	556.67	550.83	1486.51			257.59	332.97	553.85	1196.56				1509.49	1960.85	2693.25	3436.63			259.95	248.04	343.27	483.39
		312.19	531.48	494.61	1260.77			312.19	531.48	494.61	1260.77			316.61	338.34	466.58	1269.34				1593.38	2056.81	2084.26	3078.56			248.15	248.33	346.59	425.09
		303.67	489	498.4	878.57			303.67	489	498.4	878.57			285.3	290.87	345.68	632.64				1538.72	2000.82	1955.29	4245.71			243.53	271.65	350.76	499.75
	Mean	312.213	525.717	514.613	1208.62		Mean	312.213	525.717	514.613	1208.62		Mean	286.5	320.727	455.37	1032.85			Mean	1547.2	2006.16	2244.26	3586.96		Mean	250.543	256.007	346.873	469.41
	TRIP-2 R1		Negative control		1-4 weeks		TRIP-2 R2		Negative control		2/ 4 weeks		TRIP-2 R3		Negative control		2/ 4 weeks			HC-2 R1		Negative control		1-4 weeks		HC-2 R2		Negative control		2/ 4 weeks
		665/520	251.008		Fibril (uM)			665/520	251.008		Fibril (uM)			665/520	251.008		Fibril (uM)				665/520	1231.72		Fibril (uM)			665/520	219.89		Fibril (uM)
	Week 1	0	0.01	0.1	1															Week 1	0	0.01	0.1	1
		373.56	431.36	377.38	351.86																1756.04	1847.21	2030.08	2329.58
		386.11	400.5	363.28	391.85																1665.89	1900.07	2449.12	2344.81
		364.5		384.17	440.16																1651.93	1853.23	2001.01	2301.78
	Mean	374.723	415.93	374.943	394.623															Mean	1691.29	1866.84	2160.07	2325.39
	Week 2	0	0.01	0.1	1		Week 2	0	0.01	0.1	1		Week 2	0	0.01	0.1	1			Week 2	0	0.01	0.1	1		Week 2	0	0.01	0.1	1
		313.16	600.22	816.88	715.41			313.16	600.22	816.88	715.41			264.25	319.69	465.46	463.88				1641.34	2086.88	2405.71	2409.98			241	234.49	262.12	283.42
		348.25	505.12	543.39	816.88			348.25	505.12	543.39	816.88			278	339.79	373.37	431.53				1866.53	2106.95	2177.45	2352.65			270.67	241.35	282.2	285.8
		333.38	574.57	436.64	600.22			333.38	574.57	436.64	600.22				327.9	262.59	431.95				1585.12	2113.09	2045.24	2461.84			238.24	245.52	242.67	324.16
	Mean	331.597	559.97	598.97	710.837		Mean	331.597	559.97	598.97	710.837		Mean	271.125	329.127	367.14	442.453			Mean	1697.66	2102.31	2209.46	2408.16		Mean	249.97	240.453	262.33	297.793
	Week 3	0	0.01	0.1	1															Week 3	0	0.01	0.1	1
		364.46	375.96	411.82	735.84																1593.82	1847.21	2696.08	2513.22
		298.17	325.26	334.14	1096.51																1351.07	1900.07	2145.78	2315.14
		313.87	386.7	330.13	525.2																1659.77	1853.23	2168.68	3389.05
	Mean	325.5	362.64	358.697	785.85															Mean	1534.89	1866.84	2336.84	2739.14
	Week 4	0	0.01	0.1	1		Week 4	0	0.01	0.1	1		Week 4	0	0.01	0.1	1			Week 4	0	0.01	0.1	1		Week 4	0	0.01	0.1	1
		273.87	278.65	284.59	680.44			273.87	278.65	284.59	680.44			276.08	347.18	431.09	678.39				1663.98	2213.28	2170.82	3667.01			265.81	237.48	361.3	370.62
		266.43	283.04	320.33	753.9			266.43	283.04	320.33	753.9			330.77	399.3	384.03	809.57				1800.45	2086.3	2793.91	3827.16			251.52	266.47	337.91	500.55
		272.44	282.84	302.77				272.44	282.84	302.77				233.81	386.94	463.13	707.76				1588.85	2265.12	2417	3871.37			249.25	233.05	351.72	519.08
	Mean	270.913	281.51	302.563	717.17		Mean	270.913	281.51	302.563	717.17		Mean	280.22	377.807	426.083	731.907			Mean	1684.43	2188.24	2460.58	3788.51		Mean	255.527	245.667	350.31	463.417
	TRIP-3 R1		Negative control		1-4 weeks		TRIP-3 R2		Negative control		2/ 4 weeks		TRIP-3 R3		Negative control		2/ 4 weeks									HC-3 R2		Negative control		2/ 4 weeks
		665/520	251.008		Fibril (uM)			665/520	251.008		Fibril (uM)			665/520	251.008		Fibril (uM)										665/520	251.008		Fibril (uM)
	Week 1	0	0.01	0.1	1
		330.53	523.22	478.11	491.92
		316.56	544.41	551.97	511.28
		392.27	548.31	462.78	476.59
	Mean	346.453	538.647	497.62	493.263
	Week 2	0	0.01	0.1	1		Week 2	0	0.01	0.1	1		Week 2	0	0.01	0.1	1									Week 2	0	0.01	0.1	1
		384.88	659.68	626.72	644.6			384.88	659.68	626.72	644.6			295.51	292.77	397.63	432.64										290.07	337.17	378.588	417.14
		310.33	677.66	452.24	756.11			310.33	677.66	452.24	756.11			288.81	320.84	393.55	445.82										277.41	305.09	311.6	319.03
		308.75	526.88	609.93	680.4			308.75	526.88	609.93	680.4			277.22	311.36	350.91	497.01										275.21	298.92	326.73	369.76
	Mean	334.653	621.407	562.963	693.703		Mean	334.653	621.407	562.963	693.703		Mean	287.18	308.323	380.697	458.49									Mean	280.897	313.727	338.973	368.643
	Week 3	0	0.01	0.1	1
		323.47	839.4	727.96	806.58
		310.85	275.19	388.57	426.55
		272.54	275.15	376.93	724.36
	Mean	302.287	463.247	497.82	652.497
	Week 4	0	0.01	0.1	1		Week 4	0	0.01	0.1	1		Week 4	0	0.01	0.1	1									Week 4	0	0.01	0.1	1
		317.31	833.08	1217.1	927.22			317.31	833.08	1217.1	927.22			265.17	269.25	361.28	699.69										247.06	301.653	304.029	380.688
		323.02	381.57	400.82	1397.99			323.02	381.57	400.82	1397.99			273.24	268.78	315.97											270.9	276.6	311.443	480.437
		298.25	383.91	373.15	752.79			298.25	383.91	373.15	752.79			264.62		324.06											276.74	306.51	320.518	357.188
	Mean	312.86	532.853	663.69	1026		Mean	312.86	532.853	663.69	1026		Mean	267.677	269.015	333.77	699.69									Mean	264.9	294.921	311.997	406.104

## Sheet: 1f
		Syn1	B-actin	Corrected
HC-1	Week 1	4483.12	17199.4	26.0656
	Week 2	4655.83	14261.8	32.6456
	Week 3	7237.61	10411.1	69.5182
	Week 4	5490.3	13281.3	41.3384
TRIP-1	Week 1	7788.95	11710	66.5151
	Week 2	8864.37	12334.2	71.8681
	Week 3	10934.1	10569.4	103.45
	Week 4	13014.6	10544.5	123.425
HC-2	Week 1	4155.07	18025.3	23.0514
	Week 2	2926.69	18278.5	16.0116
	Week 3	11496.1	18809.6	61.1183
	Week 4	10799.7	17172.2	62.8909
TRIP-2	Week 1	6615.94	17244.1	38.3665
	Week 2	7430.02	13471.8	55.1523
	Week 3	23288.4	16995.4	137.028
	Week 4	25403.9	22177.5	114.548
HC-3	Week 1	3949.59	14458.3	27.317
	Week 2	3964.42	16044.8	24.7085
	Week 3	9672.63	15311.4	63.1727
	Week 4	10296.8	12580	81.8499
TRIP-3	Week 1	7839.15	12535.9	62.5335
	Week 2	9666.15	11540	83.7623
	Week 3	21794.7	10096.6	215.862
	Week 4	19238.7	8454.78	227.548

## Sheet: 1g
Ct values	Treatment: 1 uM Fibril (FIB)
Sample no	HC-1	GAPDH	ACTB	Sample no	HC-1+FIB	GAPDH	ACTB		Sample no	TRIP-1	GAPDH	ACTB	Sample no	TRIP-1+FIB	GAPDH	ACTB
1	25.58	21.01	19.47	1	24.95	20.54	19.68		1	23.47	20.9	19.33	1	22.78	20.5	19.64
1	25.44	20.46	19.8	1	24.86	20.65	19.71		1	23.64	21.3	19.57	1	22.48	20.67	19.76
1	25.35	20.87	19.63	1	24.69	20.56	19.86		1	23.62	20.97	19.93	1	22.57	20.62	20.05
2	25.26	20.31	19.04	2	24.78	20.56	19.93		2	23.07	20.24	18.85	2	22.94	20.64	19.09
2	25.03	20.65	19.54	2	24.77	20.82	19.08		2	23.15	20.22	19.18	2	22.77	20.65	19.45
2	25.5	20.34	19.33	2	24.79	20.54	19.16		2	23.22	20.12	18.82	2	22.96	20.75	19.17
3	24.3	20.26	20.08	3	24.13	20.46	19.71		3	23.37	20.47	19.22	3	23.03	21.47	19.59
3	24.43	20.06	19.59	3	24.71	20.07	20.31		3	23.31	20.01	19.11	3	23.12	21.76	19.84
3	24.26	20.02	19.56	3	24.48	20.17	20.47		3	23.48	20.06	19.43	3	23	21.82	19.57
	HC-2				HC-2+FIB					TRIP-2				TRIP-2+FB
4	24.98	20.06	19.14	4	24.44	20.11	19.17		4	23.89	22.95	18.65	4	23.19	20.03	19.14
4	24.52	19.87	19.44	4	24.26	19.9	19.21		4	24.53	22.59	18.71	4	23.09	19.91	19.12
4	24.19	19.84	19.33	4	24.64	20.16	19.15		4	24.95	22.82	18.71	4	23.06	20	19.08
5	24.29	20.01	19.21	5	24.12	20.33	19.25		5	23.6	19.76	18.63	5	22.11	20.23	18.75
5	24.48	20.03	18.99	5	24.34	20.2	19.1		5	23.55	19.79	18.49	5	22.01	20.18	18.63
5	24.08	20.05	18.99	5	24.14	20.35	19.25		5	23.62	19.65	18.62	5	22.12	20.26	18.84
6	23.98	19.92	19.32	6	24.02	19.92	19.6		6	23.88	19.87	18.99	6	23.69	20.68	19.21
6	24.81	19.81	19.24	6	24.14	20.75	19.49		6	23.08	19.73	19.05	6	23.78	20.73	19.52
6	24.8	19.83	19.65	6	24.22	19.91	19.33		6	23.45	19.7	18.94	6	23.82	20.75	19.32
	HC-3				HC-3+FIB					TRIP-3				TRIP-3+FIB
7	23.43	17.91	18.3	7	22.3	17.73	17.55		7	22.61	18.84	18.58	7	21.8	18.43	18.03
7	23.1	17.96	18.23	7	22.31	17.81	17.96		7	22.55	18.5	18	7	21.64	17.9	18.54
7	23.11	17.98	18.25	7	22.23	17.71	17.68		7	22.5	18.19	18.15	7	22.2	18.22	17.59
8	23.57	18.22	18.28	8	23.14	18.28	18.29		8	22.72	18.26	18.27	8	21.59	17.92	17.96
8	23.59	18.21	18.58	8	23.13	18.15	18.31		8	22.16	18.31	18.25	8	21.25	18.03	18.09
8	23.69	18.21	18.64	8	23.11	18.3	18.51		8	22.92	18.08	18.27	8	21.12	18	18.1
9	23.58	18.77	18.22	9	23.14	17.72	17.73		9	22.31	17.06	17.9	9	21.91	17.42	17.8
9	23.62	17.9	18.25	9	23.13	17.81	17.92		9	22.29	16.56	18.01	9	21.19	17.44	17.92
9	23.64	18.02	18.43	9	23.11	17.83	17.9		9	22.34	16.49	17.98	9	21.13	17.48	17.77

## Sheet: 1h
	HC-1 R1		Negative control			HC-1 R2		Negative control			HC-1 R3		Negative control				TRIP-1 R1		Negative control			TRIP-1 R2		Negative control			TRIP-1 R3		Negative control
		665/620	251.008				665/620	251.008				665/620	251.008					665/620	231.008				665/620	170.39				665/620	226.78
	Week 4	0	Fib (1uM)	Rib (1uM)		Week 4	0	Fib (1uM)	Rib (1uM)		Week 4	0	Fib (1uM)	Rib (1uM)			Week 4	0	Fib (1uM)	Rib (1uM)		Week 4	0	Fib (1uM)	Rib (1uM)		Week 4	0	Fib (1uM)	Rib (1uM)
		247.06	380.688	679.12			296.36	409.29	637.54			353.37	439.3	676.68				257.59	1196.56	3344.66			192.71	374.52	1463.46			228.43	679.16	710.53
		295.9	480.437	578.5			298.74	589.21	614.82				662.06	545.88				316.61	1269.34	2375.61			197.92	291.28	667.35			274.61	524.75	824.81
		276.74	357.188	666.1			343.76	678.75	617.91			319.67	697.93	453.95				285.3	632.64	2362.28			186.82	323.46	733.63			238.2	598.21	1435.69
	Mean	273.233	406.104	641.24		Mean	312.953	559.083	623.423		Mean	336.52	599.763	558.837			Mean	286.5	1032.85	2694.18		Mean	192.483	329.753	954.813		Mean	247.08	600.707	990.343
																						Median					Median
	HC-2 R1		Negative control			HC-2 R2		Negative control			HC-2 R3		Negative control				TRIP-2 R1		Negative control			TRIP-2 R2		Negative control			TRIP-2 R3		Negative control
		665/620	251.008				665/620	251.008				665/620	251.008					665/620	231.008				665/620	170.39				665/620	214.15
	Week 4	0	Fib (1uM)	Rib (1uM)		Week 4	0	Fib (1uM)	Rib (1uM)		Week 4	0	Fib (1uM)	Rib (1uM)			Week 4	0	Fib (1uM)	Rib (1uM)		Week 4	0	Fib (1uM)	Rib (1uM)		Week 4	0	Fib (1uM)	Rib (1uM)
		300.15	363.57	1131.48			323.03	377.13	366.75				492.57	683.83				276.08	678.39	1791.5			195.25	295.78	1301.93			258.46	874.73	1209.92
		281.97	330.39	971.09			305.56	609.47	459.68			356.25	510.24	503.91				300.77	809.57	1760.6			183.73	311.86	855.83			252.34	960.77	1768.54
		286.98	416.47	1018.28				656.79	411.46			326.17	417.26	476.82				233.81	707.76	1675.77			177.59	313.26	374.67			276.32	743.41	1769.69
	Mean	289.7	370.143	1040.28		Mean	314.295	547.797	412.63		Mean	341.21	473.357	554.853			Mean	270.22	731.907	1742.62		Mean	185.523	306.967	844.143		Mean	262.373	859.637	1582.72
	HC-3 R1		Negative control			HC-3 R2		Negative control			HC-3 R3		Negative control				TRIP-3 R1		Negative control			TRIP-3 R3		Negative control			TRIP-3 R3		Negative control
		665/620	251.008				665/620	251.008				665/620	251.008					665/620	231.008				665/620	170.39				665/620	210.8
	Week 4	0	Fib (1uM)	Rib (1uM)		Week 4	0	Fib (1uM)	Rib (1uM)		Week 4	0	Fib (1uM)	Rib (1uM)			Week 4	0	Fib (1uM)	Rib (1uM)		Week 4	0	Fib (1uM)	Rib (1uM)		Week 4	0	Fib (1uM)	Rib (1uM)
			365	434.75			359.75	421.54	962.13			299.98	406.56	898.36				265.17	699.69	1399.23			187.81	378.16	996.55			227.74	491.01	986.06
		267.49	476.15	876.87			367.73	401.59	1318.57			295.98	479.66	980.11				273.24	584.55	1397.39			196.8	356.22	995.44			213.67	557.42	1058.49
		276.03	468.08	764.96			378.21	406.27	1121.86			255.53	427.42	923.61				264.62	1034.8	1559.83			186.77	331.41	836.52			252.44	482.77	1493.55
	Mean	271.76	436.41	692.193		Mean	368.563	409.8	1134.19		Mean	283.83	437.88	934.027			Mean	267.677	773.013	1452.15		Mean	190.46	355.263	942.837		Mean	231.283	510.4	1179.37

## Sheet: 2a
PMCA1 PD
Time (min)	CTR1	ecCTR1	CTR2	ecCTR2	CTR3	ecCTR3	PD1	ecPD1	PD2	ecPD2	PD3C	ecPD3C	PD3G	ecPD3G
60	0.55	0.334477	0.508333	0.0829156	0.566667	0.2	0.416667	0.43229	0.425	0.248747	0.625	0.644205	0.533333	0.217945
120	0.575	0.229129	0.583333	0.129904	0.441667	0.129904	0.616667	0.178536	0.6	0.0707107	0.45	0.147902	0.508333	0.204634
180	0.375	0.35	0.408333	0.680074	0.491667	0.326917	0.466667	0.0866025	0.475	0.147902	0.425	0.1	0.458333	0.204634
240	0.45	0.389711	0.508333	0.572276	0.266667	0.192029	0.291667	0.286138	0.575	0.248747	0.2	0.326917	0.558333	0.326917
300	0.7	0.496865	0.508333	0.286138	0.466667	0.339116	0.516667	0.282843	0.775	0.163936	0.675	0.25	1.05833	0.57173
360	0.325	0.613901	0.408333	0.364005	0.466667	0.324037	1.09167	0.303109	0.725	0.402337	0.675	0.269258	0.783333	0.380789
420	0.425	0.649519	0.358333	0.269258	0.466667	0.217945	1.84167	0.369966	1.4	0.122474	1.075	0.15	1.40833	0.511737
PMCA2 PD
Time (min)	CTR1	ecCTR1	CTR2	ecCTR2	CTR3	ecCTR3	PD1	ecPD1	PD2	ecPD2	PD3C	ecPD3C	PD3G	ecPD3G
60	0.60625	0.408503	0.5375	0.15	0.5	0	0.50625	0.0433013	0.5	0	0.49375	0.0433013	0.50625	0.0433013
120	0.4875	0.05	0.5	0	0.5	0	0.59375	0.147902	0.5125	0.05	0.5125	0.05	0.525	0.0707107
180	0.4875	0.05	0.5	0	0.5	0	1.3875	0.317461	0.575	0.158114	0.625	0.3	0.9	0.467707
240	0.50625	0.129904	0.54375	0.0829156	0.50625	0.0433013	5.425	2.23453	1.0625	1.23794	0.80625	0.396074	1.61875	1.27578
PMCA3 PD
Time (min)	CTR1	ecCTR1	CTR2	ecCTR2	CTR3	ecCTR3	PD1	ecPD1	PD2	ecPD2	PD3C	ecPD3C	PD3G	ecPD3G
60	0.49375	0.0433013	0.5	0	0.5	0	7.24029	3.41182	1.03939	0.0216165	3.09741	0.436821	2.84752	1.42843
120	0.45625	0.108972	0.5	0	0.5	0	15.5993	1.26349	3.98942	2.66692	10.3748	3.54531	9.8124	2.84749
180	0.55	0	0.55	0	0.54375	0.0433013	21.9625	4.62029	17.2875	6.94994	22.975	6.91448	19.3875	2.05486
PMCA1 MSA
Time (min)	CTR4	ecCTR4	CTR5	ecCTR5	CTR6	ecCTR6	MSA1	ecMSA1	MSA2	ecMSA2	MSA3	ecMSA3	MSA4	ecMSA4	MSA5	ecMSA5
60	0.375	0.1875	0.625	0.3125	0.6625	0.33125	0.6	0.3	0.64375	0.321875	0.44375	0.221875	0.6375	0.31875	0.51875	0.259375
120	0.575	0.2875	0.525	0.2625	0.5375	0.26875	0.4	0.2	0.34375	0.171875	0.34375	0.171875	0.6125	0.30625	0.31875	0.159375
180	0.375	0.1875	0.425	0.2125	0.2375	0.11875	0.5	0.25	0.44375	0.221875	0.44375	0.221875	0.3125	0.15625	0.51875	0.259375
240	0.675	0.3375	0.425	0.2125	0.5625	0.28125	0.5	0.25	0.56875	0.284375	0.76875	0.384375	0.4375	0.21875	0.64375	0.321875
300	0.2	0.1	0.525	0.2625	0.2375	0.11875	0.7	0.35	0.44375	0.221875	0.21875	0.109375	0.4125	0.20625	0.49375	0.246875
360	0.375	0.1875	0.375	0.1875	0.4375	0.21875	0.4	0.2	0.84375	0.421875	0.94375	0.471875	0.6125	0.30625	0.56875	0.284375
420	0.35	0.175	0.575	0.2875	0.4375	0.21875	1.15	0.575	0.94375	0.471875	1.24375	0.621875	1.0125	0.50625	1.11875	0.559375
PMCA2 MSA
Time (min)	CTR4	ecCTR4	CTR5	ecCTR5	CTR6	ecCTR6	MSA1	ecMSA1	MSA2	ecMSA2	MSA3	ecMSA3	MSA4	ecMSA4	MSA5	ecMSA5
60	0.49375	0.0433013	0.5375	0.320156	0.55625	0.147902	0.6	0.2	0.56875	0.178536	0.65	0	0.55625	0.294746	0.6	0.244949
120	0.45625	0.0433013	0.49375	0.178536	0.4875	0.111803	0.63125	0.147902	0.5375	0.206155	0.625	0.0707107	0.55625	0.147902	0.625	0.122474
180	0.43125	0.129904	0.4625	0.111803	0.4625	0.05	0.6	0.217945	0.54375	0.163936	0.6125	0.15	0.58125	0.319179	0.6125	0.0866025
240	0.4625	0.180278	0.50625	0.0433013	0.475	0.0707107	0.85	0.334477	0.75	0.178536	0.85	0.238485	1	1.43527	0.85	0.319179
PMCA3 MSA
Time (min)	CTR4	ecCTR4	CTR5	ecCTR5	CTR6	ecCTR6	MSA1	ecMSA1	MSA2	ecMSA2	MSA3	ecMSA3	MSA4	ecMSA4	MSA5	ecMSA5
60	0.475	0.0433013	0.5	0	0.5	0	0.625	0.0433013	0.5	0	0.5	0	0.725	0.0433013	1.3	0.05
120	0.5	0	0.5	0	0.5	0	1.45	0.108972	0.5	0	0.6	0	2.5	0.0866025	1.9	0.206155
180	0.5	0	0.5	0	0.5	0	3.25	0.813557	0.6	0	1.55	0.192029	5.6	0.353553	8.15	4.30487
240	0.5	0	0.525	0.0433013	0.575	0.0829156	10.75	3.0638	1.75	0.326917	6.85	3.17205	19.35	2.29606	16.9	6.3437
300	0.5	0	0.525	0.0433013	0.8	0.1	17.35	2.47222	2.95	1.23567	15.1	6.11167	25.55	5.20643	21.05	6.36096
360	0.525	0.0433013	0.5	0	1.2	1	17.45	1.0329	3.55	1.22755	24.25	4.47737	23	4.91172	25.65	5.626

## Sheet: 2c
	Total syn	Product of proteolysis	Corrected
MSA1	3125664	23387136	13.3649
MSA2	4338768	20828352	20.8311
MSA3	3258288	19322736	16.8625
MSA4	1153344	14347680	8.03854
MSA5	3159168	25575504	12.3523
PD1	6031248	16157424	37.328
PD2	5380944	20229984	26.5989
PD3C	5765088	16495392	34.9497
PD3G	6440544	18279312	35.2341

## Sheet: 3a
	Negative control	NSC	FIB	PD1	PD2	PD3	MSA1	MSA2	MSA3	MSA4	MSA5		Negative control	NSC	FIB	PD1	PD2	PD3	MSA1	MSA2	MSA3	MSA4	MSA5		Negative control	NSC	FIB	PD1	PD2	PD3	MSA1	MSA2	MSA3	MSA4	MSA5			Negative control	NSC	FIB	PD1	PD2	PD3	MSA1	MSA2	MSA3	MSA4	MSA5
	228	0.1 uM	0.1 uM	0.1 uM	0.1 uM	0.1 uM	0.1 uM	0.1 uM	0.1 uM	0.1 uM	0.1 uM		228	0.1 uM	0.1 uM	0.1 uM	0.1 uM	0.1 uM	0.1 uM	0.1 uM	0.1 uM	0.1 uM	0.1 uM		228	0.1 uM	0.1 uM	0.1 uM	0.1 uM	0.1 uM	0.1 uM	0.1 uM	0.1 uM	0.1 uM	0.1 uM			228	0.1 uM	0.1 uM	0.1 uM	0.1 uM	0.1 uM	0.1 uM	0.1 uM	0.1 uM	0.1 uM	0.1 uM
	HC-1 R1	278.64	273.32	277.82	272.53	303.61	290.48	319.18	273.13	284.01	294.87		HC-1 R2	247.76	265.39	270.17	261.6	266.14	275.32	277.88	279.88	291.64	278.81		HC-1 R3	245.1	264.75	257.21	244.29	246.7	252.69	277.94	255.51	248.29	263.35			TRIP-1 R1	241.41	281.32	258.86	273.35	349.62	264.46	251.21	320.4	287.7	317.66
		251.06	282.82	260.86	280.14	270.13	263.31	281.3	307.26	263.1	291.61			259.53	266.16	258.27	272.88	270.83	290.04	285.19	291.85	284.41	277.45			243.77	240.4	244.11	240.26	245.74	251.05	240.37	249.6	251.64	306.9				247.48	274.17	284.58	278.59	324.07	271.09	278.03	342.26	285.54	289.07
		253.66	297.54	289.1	279.81	274.67	294.33	269.07	294.42	280.16	301.55			258.48	276.76	256.15	268.54	277.08	283.09	275.8	289.4	291.5	293.34			231.41	246.12	255.27	267.1	257.23	243.92	250.08	274.52	272.1	287.61				255.56	298.03	274.53	271.96	353.25	308.56	308.47	321.36	337.9	310.42
	Negative control	NSC	FIB	PD1	PD2	PD3	MSA1	MSA2	MSA3	MSA4	MSA5		Negative control	NSC	FIB	PD1	PD2	PD3	MSA1	MSA2	MSA3	MSA4	MSA5		Negative control	NSC	FIB	PD1	PD2	PD3	MSA1	MSA2	MSA3	MSA4	MSA5			Negative control	NSC	FIB	PD1	PD2	PD3	MSA1	MSA2	MSA3	MSA4	MSA5
	228	0.1 uM	0.1 uM	0.1 uM	0.1 uM	0.1 uM	0.1 uM	0.1 uM	0.1 uM	0.1 uM	0.1 uM		228	0.1 uM	0.1 uM	0.1 uM	0.1 uM	0.1 uM	0.1 uM	0.1 uM	0.1 uM	0.1 uM	0.1 uM		228	0.1 uM	0.1 uM	0.1 uM	0.1 uM	0.1 uM	0.1 uM	0.1 uM	0.1 uM	0.1 uM	0.1 uM			228	0.1 uM	0.1 uM	0.1 uM	0.1 uM	0.1 uM	0.1 uM	0.1 uM	0.1 uM	0.1 uM	0.1 uM
	HC-2 R1	248.49	273.57	263.88	249.78	257.9	268.42	285.08	264.99	259.86	265.92		HC-2 R2	254.49	252.42	273.02	261.52	293.23	269.15	260.56	271.98	264.92	256.37		HC-2 R3	247.24	254.93	259.9	247.73	269.92	260.62	254	254.61	263.52	284.34			TRIP-2 R1	233.93	284.12	261.29	257.04	256.46	250.44	252.51	264.1	273.92	259.05
		254.97	271.51	254.79	258.64	267.97	280.8	275.28	246.97	282.68	292.39			242.98	262.97	242.53	253.14	276.03	252.67	262.19	274.9	261.67	287.91			246.54	241.55	247.83	271.63	244.59	260.58	246.19	258.77	245.61	258.51				247.06	273.96	249.44	250.04	260.88	249.16	247.66	269.45	273.2	281.13
		257.91	275.5	275.76	266.1	274.55	287.51	265.93	303.89	277.09	305.81			242.28	265.19	245.44	241.56	255.36	265.11	266.95	269.08	249.57	286.44			246.5	253.38	244.77	251.44	247.11	253.28	255.76	279.36	260.37	267.41				256.69	269.18	256.76	260.08	274.72	255.09	258.02	257.56	270.3	277.15
	Negative control	NSC	FIB	PD1	PD2	PD3	MSA1	MSA2	MSA3	MSA4	MSA5		Negative control	NSC	FIB	PD1	PD2	PD3	MSA1	MSA2	MSA3	MSA4	MSA5		Negative control	NSC	FIB	PD1	PD2	PD3	MSA1	MSA2	MSA3	MSA4	MSA5			Negative control	NSC	FIB	PD1	PD2	PD3	MSA1	MSA2	MSA3	MSA4	MSA5
	228	0.1 uM	0.1 uM	0.1 uM	0.1 uM	0.1 uM	0.1 uM	0.1 uM	0.1 uM	0.1 uM	0.1 uM		228	0.1 uM	0.1 uM	0.1 uM	0.1 uM	0.1 uM	0.1 uM	0.1 uM	0.1 uM	0.1 uM	0.1 uM		228	0.1 uM	0.1 uM	0.1 uM	0.1 uM	0.1 uM	0.1 uM	0.1 uM	0.1 uM	0.1 uM	0.1 uM			228	0.1 uM	0.1 uM	0.1 uM	0.1 uM	0.1 uM	0.1 uM	0.1 uM	0.1 uM	0.1 uM	0.1 uM
	HC-3 R1	268.88	272.57	260.36	283.79	273.36	300.62	288.41	233.19	311.56	308.67		HC-3 R2	247.59	257.52	250.72	268.46	255.46	251.56	235.14	232.32	286.14	253.31		HC-3 R3	244.71	257.71	236.09	257.5	307.77	266.76	244.07	270.1	282.54	263.98			TRIP-3 R1	239.11	291.47	278.93	267.2	292.32	280.06	286.67	273.04	334.81	286.69
		250.92	296.16	276.41	279.5	282.58	287.32	267.12	284.62	273.37	352.29			242.2	244.5	251.21	244.33	281.58	253.49	272.74	263.6	255.55	258.33			248.02	254.47	252.4	266.87	286.07	258.45	252.89	246.53	248.6	239.15				260.79	282.83	280.16	262.5	274.79	270.07	261.44	281.85	279.47	284.17
		265.89	285.15	285.47	275.11	281.87	276.75	282.15	304.88	274.37	299.67			244.67	270.58	250.93	257.96	243.97	260.09	238.64	271.14	251.39	265.24			235.45	254.09	262.96	242.07	260.74	252.28	254.26	263.93	259.48	238.58				235.14	300.67	276.87	264.74	368.65	267.48	272.18	273.37	286.71	301.54
[truncated: 22 more columns]

## Sheet: 3b
	HC-1 R1	FIB(1 uM)vs.PD(1 uM)		Negative control				HC-1 R2	FIB(1 uM)vs.PD(1 uM)		Negative control				HC-1 R3	FIB(1 uM)vs.PD(1 uM)		Negative control				HC-1 R1		FIB(1 uM)vs.MSA(1 uM)		Negative control				HC-1 R2		FIB(1 uM)vs.MSA(1 uM)		Negative control					HC-1 R3		FIB(1 uM)vs.MSA(1 uM)		Negative control
		665/620		251.008					665/620		251.008					665/620		251.008					665/620			251.008					665/620			251.008						665/620			162.41
	Week 2	0	FIB	PD17	PD112	PD133		Week 2	0	FIB	PD17	PD112	PD133		Week 2	0	FIB	PD17	PD112	PD133		Week 2	0	FIB	MSA1	MSA2	MSA3	MSA4		Week 2	0	FIB	MSA1	MSA2	MSA3	MSA4	MSA5		Week 2	0	FIB	MSA1	MSA2	MSA3	MSA4	MSA5	MSA5
		260.07	417.14	324.91	347.03	289.97			294.58	363.98	349.51	357.8	373.15			353.37	439.3	419.21	421.66	467.3			294.58	363.98	393.12	334.85	357.94	442.02			309.76	411.75	378.55	346.61	382.75	447.14	839.53			184.56	228.81	247.04	240.37	248.38	247.74	256.58	221.61
		277.41	319.03	391.61	369.03	368.84			298.96	353.85	341.79	334.35	333.59				662.06	484.51	467.84	503			298.96	353.85	348.46	319.14	355.62	385.47			313.37	450.77	381.38	300.08	371.2	350.67	433.6			191.56	236.78	245.92	256.48	245.69	246.22	250.11	213.06
		275.21	369.76	333.11	308	496.09			303.75	350.35	320.41	397.24	334.41			319.67	697.93	451.13	453.4	488.28			303.75	350.35	353.34	321.63	393.81	422.39			294.12	487.51	449.94	345.96	400.73	413.44	359.02			190.89	247.84	255.05	238.22	248.25	237.66	249.69	218.69
	Mean	270.897	368.643	349.877	341.353	384.967		Mean	299.097	356.06	337.237	363.13	347.05		Mean	336.52	599.763	451.617	447.633	486.193		Mean	299.097	356.06	364.973	325.207	369.123	416.627		Mean	305.75	450.01	403.29	330.883	384.893	403.75	544.05		Mean	189.003	237.81	249.337	245.023	247.44	243.873	252.127	217.787
	HC-2 R1	FIB(1 uM)vs.PD(1 uM)		Negative control				HC-2 R2	FIB(1 uM)vs.PD(1 uM)		Negative control				HC-2 R3	FIB(1 uM)vs.PD(1 uM)		Negative control				HC-2 R1		FIB(1 uM)vs.MSA(1 uM)		Negative control				HC-2 R2		FIB(1 uM)vs.MSA(1 uM)		Negative control					HC-2 R3		FIB(1 uM)vs.MSA(1 uM)		Negative control
		665/620		251.008					665/620		251.008					665/620		251.008					665/620			251.008					665/620			251.008						665/620			162.41
	Week 2	0	FIB	PD17	PD112	PD133		Week 2	0	FIB	PD17	PD112	PD133		Week 2	0	FIB	PD17	PD112	PD133		Week 2	0	FIB	MSA1	MSA2	MSA3	MSA4		Week 2	0	FIB	MSA1	MSA2	MSA3	MSA4	MSA5		Week 2	0	FIB	MSA1	MSA2	MSA3	MSA4	MSA5	MSA5
			361.78	274.76	291.38	352.58			351.94	344.13	401.21	339.89	336.44			350.56	394.23	394.57	389.8	394.67			351.94	344.13	345.51	332.5	363.26	387.99			350.56	394.23	402.41	371.79	359.13	357.68	334.75			181.13	242.97	243.51	241.88	248.33	228.5	222.38	222.2
		268.41	323.19	315.01	399.85	333.03			269.92	323.05	324.83	324.76	363.77			366.58	416.01	379.42	460.18	380.06			269.92	323.05	362.65	334.26	383.98	398.11			366.58	416.01	443.53	332	387.3	440.76	348.25			183.6	231.3	246.04	251.38	259.68	251.47	207.27	213.66
		282.47	315.66	307.48	343.36	323.38			282.85	351.21	356.87	326.86	334.91			378.91	442.97	394.97	406.32	449.23			282.85	351.21	356.23	322.1	370.36	431.39			378.91	442.97	407.61	387.69	426.21	421.6	430.2			188.42	228.84	241.76	254.21	246.38	243.41	215.48	215.18
	Mean	275.44	333.543	299.083	344.863	336.33		Mean	301.57	339.463	360.97	330.503	345.04		Mean	365.35	417.737	389.653	418.767	407.987		Mean	301.57	339.463	354.797	329.62	372.533	405.83		Mean	365.35	417.737	417.85	363.827	390.88	406.68	371.067		Mean	184.383	234.37	243.77	249.157	251.463	241.127	215.043	217.013
	HC-3 R1	FIB(1 uM)vs.PD(1 uM)		Negative control				HC-3 R2	FIB(1 uM)vs.PD(1 uM)		Negative control				HC-3 R3	FIB(1 uM)vs.PD(1 uM)		Negative control				HC-3 R1		FIB(1 uM)vs.MSA(1 uM)		Negative control				HC-3 R2		FIB(1 uM)vs.MSA(1 uM)		Negative control					HC-3 R3		FIB(1 uM)vs.MSA(1 uM)		Negative control
		665/620		251.008					665/620		251.008					665/620		161.773					665/620			251.008					665/620			251.008						665/620			162.41
	Week 2	0	FIB	PD17	PD112	PD133		Week 2	0	FIB	PD17	PD112	PD133		Week 2	0	FIB	PD17	PD112	PD133		Week 2	0	FIB	MSA1	MSA2	MSA3	MSA4		Week 2	0	FIB	MSA1	MSA2	MSA3	MSA4	MSA5		Week 2	0	FIB	MSA1	MSA2	MSA3	MSA4	MSA5	MSA5
		292.96	403.59	349.17	360.66	386.92			359.75	421.54	942.27	363.65	330.69			180.82	265.53	254.17	230.15	242.27			334.43	395.48	383.95	378.43	366.96	390.33			319.77	397.48	389.24	361.61	391.81	389.27	393.21			180.82	225.43	236.62	223.43	250.95	233.12	223.67	213.44
		314.26	362.91	349.76	340.36	360.65			367.73	401.59	390.43	411.54	470.04			195.17	237.79	249.59	256.88	263.39			343.82	391.41	380.15	351.86	374.18	365.34			336.46	375.66	449.88	542.83	387.05	426.48	407.22			195.17	227.88	250.71	243.2	254.15	240	264.21	200
		322.72	394.8	340.91	326.87	354.38			378.21	406.27	388.7	366.95	387.54			179.27	245.05	244.63	252.44	260.22			347.66	378.73	347.84	405.32	357.34	384.46			323.94	387.64	392.06	379.21	358.45	369.55	392.39			179.27	238.54	237.69	249.03	244.86	250.15	209.47	217
	Mean	309.98	387.1	346.613	342.63	367.317		Mean	368.563	409.8	573.8	380.713	396.09		Mean	185.087	249.457	249.463	246.49	255.293		Mean	341.97	388.54	370.647	378.537	366.16	380.043		Mean	326.723	386.927	410.393	427.883	379.103	395.1	397.607		Mean	185.087	230.617	241.673	238.553	249.987	241.09	232.45	210.147
[truncated: 62 more columns]

[truncated: 49 more sheets: 3d, 3e, 3g, 3h, 3i, 4b, 4c, 4d, 4e, 5c, 5e, 5f, 5g, 5h, 5i, 5j, 5k, 5m, 5n, 6b …]
